# Supplementary material for: The effect of active hand movement on visually perceived depth direction
Source: PLoS One. 2021 Jan 6;16(1):e0245000. doi: 10.1371/journal.pone.0245000 (PMC7787534; doi:10.1371/journal.pone.0245000)
Supplement: S1 Table — (XLSX) [file pone.0245000.s001.xlsx]

## Sheet: Sheet1
Table S1
Probability of perceived 'protrude' for each participant in Experiment 1
Hand movement direction	Push-away										Pull-toward
Visual 3-D height	-20	-10	-6	-3	-1	1	3	6	10	20	-20	-10	-6	-3	-1	1	3	6	10	20
s1	0	0	0	0.125	0.25	0	0.25	0.75	0.875	1	0	0.125	0	0.375	0.75	0.375	0.375	0.875	1	1
s2	0	0	0.125	0.5	0.375	0.25	0	0.625	0.875	0.875	0	0	0	0.25	0.375	0.25	0	0.5	0.875	1
s3	0	0.125	0.375	0.5	0.75	1	1	0.75	1	1	0.25	0.375	0.5	0.625	0.75	0.625	1	0.625	0.875	1
s4	0	0	0.2	0.3	0.3	0.4	0.7	0.8	1	1	0	0	0.1	0.2	0.3	0.6	0.7	1	1	1
s5	0	0	0.125	0.25	0.375	0.25	0.75	0.625	0.875	1	0	0	0	0	0.125	0.25	0.875	0.5	0.625	0.875
s6	0	0	0	0	0	0.25	0.5	0.75	1	1	0	0	0	0	0	0.125	0.625	0.75	0.875	1
s7	0	0	0.5	0.375	0.375	0.5	0.625	0.25	1	1	0	0.375	0.5	0.125	0.375	0.375	0.125	0.625	0.625	1
s8	0	0	0	0	0	0.375	0.5	0.875	0.875	1	0	0	0	0	0	0.25	0.75	0.75	0.75	1
Average	0	0.015625	0.165625	0.25625	0.303125	0.378125	0.540625	0.678125	0.9375	0.984375	0.03125	0.109375	0.1375	0.196875	0.334375	0.35625	0.55625	0.703125	0.828125	0.984375
