# Supplementary material for: The effect of active hand movement on visually perceived depth direction
Source: PLoS One. 2021 Jan 6;16(1):e0245000. doi: 10.1371/journal.pone.0245000 (PMC7787534; doi:10.1371/journal.pone.0245000)
Supplement: S2 Table — (XLSX) [file pone.0245000.s002.xlsx]

## Sheet: Sheet1
Table S2
PSE and JND for each participant in Experiment 1
	Point of subjective equality (PSE) for each participant
			s1	s2	s3	s4	s5	s6	s7	s8
		Push-away	4	4.8	-4.8	0.8	1.6	3.2	0.8	2.4
		Pull-toward	0	5.6	-8	0	4	2.4	4	1.6
	Just noticable difference (JND) for each participant
			s1	s2	s3	s4	s5	s6	s7	s8
		Push-away	-2	-6.8	-3.2	-4	-4.8	-2	-7.6	-1.6
		Pull-toward	-4.8	-4.8	-10.4	-2.4	-4.8	-2	-10.8	-0.8
