# Supplementary material for: The effect of active hand movement on visually perceived depth direction
Source: PLoS One. 2021 Jan 6;16(1):e0245000. doi: 10.1371/journal.pone.0245000 (PMC7787534; doi:10.1371/journal.pone.0245000)
Supplement: S3 Table — (XLSX) [file pone.0245000.s003.xlsx]

## Sheet: Sheet1
Table S3
Probability of perceived 'convex' for each participant in Experiment 2
		Push-away							Pull-toward							Visual-only
	Light Direcction	0	30	60	90	120	150	180	0	30	60	90	120	150	180	0	30	60	90	120	150	180
	s1	1	1	0.75	0.75	0.417	0.167	0	0.917	0.75	0.833	0.667	0.417	0.167	0	0.845	1	0.917	0.333	0.583	0.167	0.083
	s2	0.917	0.917	0.75	0.667	0.417	0.083	0.083	0.917	0.917	0.917	0.5	0.5	0.25	0	0.667	0.667	0.5	0.333	0.333	0.417	0
	s3	1	1	1	0.625	0.625	0.125	0.125	0.875	1	1	0.875	0.375	0.25	0.125	1	1	1	0.625	0.5	0	0
	s4	0.875	0.875	0.75	0.375	0.25	0.125	0.125	0.875	0.875	0.75	0.75	0.375	0.25	0.25	1	0.625	0.625	0.25	0	0.125	0
	s5	1	1	0.25	0.125	0.125	0	0	1	0.875	0.5	0.375	0	0	0	1	1	0.75	0.625	0.25	0.125	0
	s6	1	0.875	0.75	0.5	0	0	0	1	1	0.75	0.75	0.125	0	0	1	0.625	0.625	0.625	0	0	0
	s7	1	1	1	0.75	0.25	0.25	0.125	1	1	1	1	0.125	0.125	0	0.875	1	1	0.75	0.5	0.375	0
	s8	0.813	0.625	0.75	0.625	0.375	0.25	0.375	0.875	1	1	0.5	0.75	0.5	0.125	0.875	0.875	0.5	0.625	0.375	0.125	0.5
	s9	1	1	0.875	0.625	0.875	0.25	0.125	1	0.875	1	1	0.875	0.125	0.125	1	1	0.875	1	0.75	0	0.125
	s10	0.875	0.875	0.875	0.625	0.5	0.125	0.125	0.875	1	0.875	0.625	0.5	0.125	0.25	1	0.875	1	0.625	0.25	0	0.125
	s11	0.625	0.667	0.5	0.417	0.083	0.083	0	1	1	0.833	0.75	0.5	0.25	0.083	1	0.875	1	0.625	0.25	0	0
	s12	0.813	0.875	0.75	0.625	0	0	0	1	1	0.75	1	0.625	0.25	0	1	1	0.875	0.625	0	0.125	0
	s13	1	0.83	0.83	0.333	0	0	0	1	1	1	1	0.67	0.33	0.167	1	0.917	0.917	0.83	0.427	0	0
	AVE	0.917	0.888	0.756	0.542	0.301	0.112	0.083	0.949	0.946	0.862	0.753	0.449	0.202	0.087	0.943	0.881	0.814	0.606	0.325	0.112	0.064
