# Supplementary material for: The effect of active hand movement on visually perceived depth direction
Source: PLoS One. 2021 Jan 6;16(1):e0245000. doi: 10.1371/journal.pone.0245000 (PMC7787534; doi:10.1371/journal.pone.0245000)
Supplement: S2 Movie — (ZIP) [file pone.0245000.s005.zip]

Archive with 1 entries (1 files):
- S2_Movie.avi
